# Supplementary material for: Pesticide exposure and cognitive decline in a rural South Korean population
Source: PLoS One. 2019 Mar 21;14(3):e0213738. doi: 10.1371/journal.pone.0213738 (PMC6428296; doi:10.1371/journal.pone.0213738)
Supplement: S3 File — (XLSX) [file pone.0213738.s003.xlsx]

## Sheet: Sheet1
age_k	age_group_2	gender	BMI	BMI_group_2	Edu	Edu_group	Smoke_YN	Drink_2	tMOCA	MoCA_result3	Farmer	pesticideuse	Intensitiy_level	Cumulative_exposure	intensity_group	Culmulative_group	int_cul_group
73	2	0	26	1	2	0	0	1	30	0	1	1	9.6	23520	2	2	2
56	0	0	30	1	8	1	0	0	30	0	0	0			0	0	0
70	1	0	24	0	3	0	0	0	30	0	0	0			0	0	0
74	2	0	24	0	2	0	1	1	29	0	1	1	10.2	408	2	1	2
62	1	0	28	1	5	1	0	1	29	0	1	0			0	0	0
56	0	1	21	0	3	0	0	0	29	0	1	0			0	0	0
71	2	0	30	1	4	1	1	1	29	0	0	0			0	0	0
57	0	1	25	1	2	0	0	0	29	0	0	0			0	0	0
63	1	1	22	0	4	1	0	0	29	0	0	0			0	0	0
67	1	0	26	1	2	0	1	1	29	0	0	0			0	0	0
59	0	1	32	1	3	0	0	1	29	0	0	0			0	0	0
57	0	0	23	0	5	1	0	1	29	0	0	0			0	0	0
65	1	1	26	1	4	1	0	0	29	0	0	0			0	0	0
59	0	0	24	0	4	1	1	1	28	0	1	1	17	10200	2	2	2
53	0	1	30	1	4	1	0	0	28	0	1	1	12	2700	2	2	2
66	1	0	20	0	2	0	0	0	28	0	1	1	11	4950	2	2	2
68	1	0	21	0	7	1	1	0	28	0	1	1	8	2400	2	2	2
61	1	1	23	0	2	0	0	0	28	0	1	1	10.8	3888	2	2	2
73	2	0	22	0	7	1	1	1	28	0	1	1	10	6750	2	2	2
78	2	0	22	0	3	0	0	0	28	0	1	1	18	11664	2	2	2
53	0	0	24	0	7	1	1	1	28	0	1	1	0.9	135	1	1	1
68	1	0	25	0	3	0	1	1	28	0	1	1	0.6	12	1	1	1
66	1	0	23	0	3	0	0	0	28	0	0	0			0	0	0
68	1	0	21	0	4	1	1	1	28	0	0	0			0	0	0
74	2	0	26	1	4	1	1	0	28	0	0	0			0	0	0
58	0	0	30	1	5	1	1	1	28	0	0	0			0	0	0
57	0	1	21	0	2	0	0	1	28	0	0	0			0	0	0
76	2	1	24	0	2	0	0	0	28	0	0	0			0	0	0
65	1	1	24	0	2	0	0	1	28	0	0	0			0	0	0
59	0	0	26	1	4	1	0	0	28	0	1	0			0	0	0
66	1	0	29	1	8	1	1	1	28	0	0	0			0	0	0
56	0	1	25	1	2	0	0	0	28	0	0	0			0	0	0
72	2	0	25	1	4	1	1	1	28	0	0	0			0	0	0
56	0	0	26	1	7	1	1	1	28	0	0	0			0	0	0
71	2	0	21	0	4	1	0	1	28	0	0	0			0	0	0
69	1	0	24	0	3	0	1	1	28	0	0	0			0	0	0
59	0	0	23	0	7	1	1	1	28	0	0	0			0	0	0
65	1	0	24	0	2	0	0	1	27	0	1	1	11	5720	2	2	2
68	1	0	26	1	3	0	1	1	27	0	1	1	17	425	2	1	2
68	1	0	27	1	2	0	1	0	27	0	1	1	17	10200	2	2	2
70	2	1	29	1	3	0	0	0	27	0	1	1	4.8	3024	1	2	2
63	1	0	25	0	4	1	1	1	27	0	1	1	11	6600	2	2	2
59	0	0	23	0	4	1	1	0	27	0	1	1	11.9	23800	2	2	2
58	0	0	26	1	5	1	1	1	27	0	1	1	4	2760	1	2	2
66	1	0	26	1	3	0	1	1	27	0	1	1	6.4	640	1	1	1
76	2	0	38	1	6	1	1	1	27	0	1	1	2.4	1498	1	1	1
68	1	0	16	0	4	1	1	1	27	0	1	1	2.8	448	1	1	1
55	0	0	23	0	2	0	0	0	27	0	1	1	3	600	1	1	1
60	1	0	22	0	4	1	1	1	27	0	1	1	0.7	43	1	1	1
61	1	0	31	1	4	1	0	0	27	0	0	0			0	0	0
57	0	1	23	0	4	1	0	0	27	0	0	0			0	0	0
79	2	0	25	0	7	1	1	0	27	0	0	0			0	0	0
55	0	1	23	0	4	1	0	0	27	0	0	0			0	0	0
54	0	1	25	1	8	1	0	0	27	0	0	0			0	0	0
58	0	1	21	0	4	1	0	0	27	0	0	0			0	0	0
55	0	1	26	1	6	1	0	0	27	0	0	0			0	0	0
55	0	1	23	0	3	0	0	0	27	0	0	0			0	0	0
54	0	0	30	1	5	1	1	1	27	0	0	0			0	0	0
60	1	1	28	1	3	0	0	0	27	0	0	0			0	0	0
77	2	1	22	0	2	0	0	0	27	0	0	0			0	0	0
60	1	0	24	0	6	1	1	0	27	0	0	0			0	0	0
66	1	0	22	0	2	0	1	0	27	0	0	0			0	0	0
64	1	0	28	1	3	0	1	1	26	0	1	1	18	10800	2	2	2
58	0	0	26	1	2	0	0	1	26	0	1	1	8	17280	2	2	2
71	2	0	25	0	3	0	1	1	26	0	1	1	17	15810	2	2	2
76	2	0	21	0	1	0	0	1	26	0	1	1	17	5100	2	2	2
58	0	1	26	1	2	0	0	0	26	0	1	1	10.8	1188	2	1	2
65	1	0	26	1	4	1	0	1	26	0	1	1	4	2400	1	2	2
72	2	0	23	0	2	0	0	1	26	0	1	1	1	20	1	1	1
66	1	0	24	0	4	1	1	1	26	0	1	1	6.8	1360	1	1	1
73	2	0	24	0	0	0	1	1	26	0	1	1	0	0	1	1	1
62	1	0	24	0	1	0	0	1	26	0	1	1	7.2	1440	1	1	1
59	0	0	23	0	4	1	1	1	26	0	1	1	1	60	1	1	1
64	1	1	26	1	4	1	0	0	26	0	0	0			0	0	0
75	2	0	23	0	4	1	1	1	26	0	0	0			0	0	0
57	0	0	23	0	5	1	1	1	26	0	0	0			0	0	0
68	1	1	28	1	2	0	0	1	26	0	0	0			0	0	0
56	0	0	26	1	4	1	1	1	26	0	0	0			0	0	0
66	1	0	25	0	0	0	1	1	26	0	1	0			0	0	0
51	0	1	22	0	4	1	1	0	26	0	0	0			0	0	0
54	0	0	26	1	8	1	1	1	26	0	0	0			0	0	0
64	1	0	26	1	3	0	1	1	26	0	0	0			0	0	0
54	0	0	21	0	6	1	1	1	26	0	0	0			0	0	0
73	2	0	30	1	2	0	1	1	25	0	1	1	8.8	3960	2	2	2
62	1	1	25	0	4	1	1	1	25	0	1	1	9.6	2880	2	2	2
62	1	0	29	1	4	1	1	1	25	0	1	1	8	720	2	1	2
60	1	1	27	1	2	0	0	1	25	0	1	1	10.2	5712	2	2	2
80	2	0	24	0	2	0	0	0	25	0	1	1	7.7	4620	1	2	2
77	2	0	23	0	2	0	1	1	25	0	1	1	10	6000	2	2	2
77	2	0	23	0	3	0	1	1	25	0	1	1	17	27200	2	2	2
81	2	0	28	1	7	1	1	1	25	0	1	1	4.8	864	1	1	1
57	0	0	26	1	4	1	1	1	25	0	1	1	3.2	1440	1	1	1
79	2	0	24	0	3	0	1	1	25	0	0	0			0	0	0
56	0	1	28	1	4	1	0	0	25	0	0	0			0	0	0
77	2	0	23	0	4	1	1	1	25	0	0	0			0	0	0
55	0	1	21	0	1	0	0	1	25	0	0	0			0	0	0
61	1	1	27	1	1	0	0	1	25	0	1	0			0	0	0
62	1	0	24	0	3	0	1	0	25	0	0	0			0	0	0
72	2	0	25	0	3	0	1	1	24	0	1	1	3.6	2250	1	2	2
56	0	0	31	1	4	1	0	0	24	0	1	1	10	11000	2	2	2
70	2	0	31	1	3	0	1	1	24	0	1	1	6.8	2040	1	2	2
76	2	0	23	0	3	0	0	1	24	0	1	1	17	10200	2	2	2
67	1	0	25	0	2	0	1	1	24	0	1	1	12	1080	2	1	2
74	2	0	22	0	2	0	1	1	24	0	1	1	17	2550	2	2	2
71	2	0	25	0	4	1	1	1	24	0	1	1	10.2	918	2	1	2
74	2	1	27	1	2	0	0	0	24	0	1	1	0	0	1	1	1
62	1	1	28	1	2	0	0	0	24	0	1	1	5.1	1836	1	1	1
71	2	0	28	1	3	0	1	1	24	0	1	1	3.2	1728	1	1	1
79	2	0	26	1	1	0	1	1	24	0	1	1	3.3	554	1	1	1
74	2	0	20	0	4	1	1	1	24	0	1	1	1.2	528	1	1	1
58	0	0	27	1	3	0	1	1	24	0	1	1	0	0	1	1	1
67	1	0	26	1	2	0	0	1	24	0	0	0			0	0	0
76	2	0	22	0	4	1	1	0	24	0	0	0			0	0	0
56	0	0	21	0	3	0	1	1	24	0	0	0			0	0	0
72	2	0	28	1	0	0	1	1	24	0	1	0			0	0	0
57	0	1	21	0	2	0	1	1	24	0	0	0			0	0	0
58	0	1	26	1	2	0	0	0	24	0	0	0			0	0	0
76	2	0	26	1	4	1	1	1	24	0	0	0			0	0	0
70	2	0	21	0	2	0	1	1	24	0	0	0			0	0	0
71	2	0	22	0	2	0	1	1	24	0	1	0			0	0	0
60	1	0	26	1	6	1	0	1	24	0	0	0			0	0	0
75	2	1	22	0	2	0	0	0	23	0	1	1	10.2	510	2	1	2
59	0	0	30	1	3	0	1	1	23	0	0	0			0	0	0
67	1	0	31	1	3	0	0	1	23	0	0	0			0	0	0
70	2	0	23	0	2	0	0	1	23	0	1	1	14.4	4320	2	2	2
77	2	0	24	0	4	1	1	1	23	0	1	1	11	1210	2	1	2
78	2	0	29	1	1	0	0	1	23	0	1	1	6.8	2040	1	2	2
79	2	0	20	0	2	0	1	1	23	0	1	1	4.8	1920	1	2	2
61	1	0	26	1	4	1	1	1	23	0	1	1	1.8	418	1	1	1
75	2	0	21	0	7	1	0	1	23	0	0	0			0	0	0
61	1	0	23	0	3	0	1	1	23	0	1	0			0	0	0
78	2	0	19	0	2	0	1	0	22	1	1	1	13.6	17612	2	2	2
70	1	0	24	0	3	0	1	0	22	1	1	1	17	510	2	1	2
66	1	0	26	1	2	0	0	1	22	1	1	1	13.6	4080	2	2	2
73	2	0	23	0	1	0	1	1	22	1	1	1	17		2	1	2
71	2	0	25	0	3	0	0	1	22	1	1	1	11	1320	2	1	2
78	2	0	24	0	3	0	0	1	22	1	1	1	8	1104	2	1	2
66	1	0	26	1	1	0	1	1	22	1	1	1	8	3840	2	2	2
80	2	0	29	1	4	1	0	1	22	1	1	1	1.2	1440	1	1	1
76	2	0	22	0	2	0	0	1	22	1	1	1	4	800	1	1	1
80	2	0	20	0	4	1	1	1	22	1	1	1	1.2	938	1	1	1
73	2	0	29	1	4	1	1	1	22	1	0	0			0	0	0
73	2	0	25	1	2	0	1	1	22	1	1	0			0	0	0
60	0	1	24	0	2	0	0	1	22	1	0	0			0	0	0
72	2	0	23	0	3	0	1	0	22	1	0	0			0	0	0
74	2	0	27	1	4	1	1	1	21	1	1	1	8.8	6512	2	2	2
67	1	0	23	0	2	0	1	1	21	1	1	1	8	7200	2	2	2
75	2	0	25	0	3	0	0	1	21	1	1	1	6.4	5888	1	2	2
66	1	0	25	1	1	0	0	1	21	1	1	1	7.2	3132	1	2	2
66	1	0	24	0	3	0	0	1	21	1	1	1	8.8	2464	2	2	2
57	0	0	25	1	2	0	1	1	21	1	1	1	3.2	960	1	1	1
66	1	1	27	1	0	0	0	0	21	1	1	1	1	280	1	1	1
64	1	0	26	1	2	0	0	1	21	1	1	1	6	180	1	1	1
73	2	0	27	1	4	1	1	1	21	1	0	0			0	0	0
80	2	0	27	1	7	1	0	0	21	1	0	0			0	0	0
78	2	1	22	0	1	0	0	0	21	1	0	0			0	0	0
61	1	1	21	0	0	0	0	0	20	1	1	1	18	7200	2	2	2
78	2	0	24	0	4	1	1	1	19	1	0	0			0	0	0
66	1	1	25	0	2	0	0	1	19	1	0	0			0	0	0
64	1	1	25	1	2	0	0	0	18	1	0	0			0	0	0
72	2	0	23	0	2	0	1	1	17	1	1	1	10	4200	2	2	2
71	2	0	23	0	2	0	1	1	17	1	1	1	4.5	405	1	1	1
79	2	0	22	0	4	1	1	1	16	1	1	1	10	6000	2	2	2
78	2	0	21	0	3	0	0	0	16	1	1	1	17	1700	2	1	2
76	2	0	22	0	2	0	1	0	16	1	1	1	17	3400	2	2	2
66	1	0	28	1	2	0	0	1	16	1	1	1	11	2145	2	2	2
77	2	1	22	0	1	0	0	0	16	1	1	0			0	0	0
76	2	0	22	0	1	0	1	1	15	1	1	1	6.6	1980	1	2	2
77	2	0	21	0	0	0	1	1	8	1	0	0			0	0	0
